# Supplementary material for: High Performance Thin-Layer Chromatography (HPTLC) data of Cannabinoids in ten mobile phase systems
Source: Data Brief. 2020 Jun 30;31:105955. doi: 10.1016/j.dib.2020.105955 (PMC7352075; doi:10.1016/j.dib.2020.105955)
Supplement: Supplementary file 1 [file mmc1.zip]

Archive with 46 entries (44 files):
- S1-Triplicate reports/
- S1-Triplicate reports/6DaT-1.pdf
- S1-Triplicate reports/6DaT-2.pdf
- S1-Triplicate reports/6DaT-3.pdf
- S1-Triplicate reports/Benzene-1.pdf
- S1-Triplicate reports/Benzene-2.pdf
- S1-Triplicate reports/Benzene-3.pdf
- S1-Triplicate reports/Chloroform-1.pdf
- S1-Triplicate reports/Chloroform-2.pdf
- S1-Triplicate reports/Chloroform-3.pdf
- S1-Triplicate reports/HA(87-13)re-1.pdf
- S1-Triplicate reports/HA(87-13)re-2.pdf
- S1-Triplicate reports/HA(87-13)re-3.pdf
- S1-Triplicate reports/HA-75-25-1.pdf
- S1-Triplicate reports/HA-75-25-2.pdf
- S1-Triplicate reports/HA-75-25-3.pdf
- S1-Triplicate reports/HDe-1.pdf
- S1-Triplicate reports/HDe-2.pdf
- S1-Triplicate reports/HDe-3.pdf
- S1-Triplicate reports/HpDef-1.pdf
- S1-Triplicate reports/HpDef-2.pdf
- S1-Triplicate reports/HpDef-3.pdf
- S1-Triplicate reports/MGW-1.pdf
- S1-Triplicate reports/MGW-2.pdf
- S1-Triplicate reports/MGW-3.pdf
- S1-Triplicate reports/Toluene-1.pdf
- S1-Triplicate reports/Toluene-2.pdf
- S1-Triplicate reports/Toluene-3.pdf
- S1-Triplicate reports/XHDa-1.pdf
- S1-Triplicate reports/XHDa-2.pdf
- S1-Triplicate reports/XHDa-3.pdf
- S4-Case sample reports/
- S4-Case sample reports/6DaT-sample run-4.pdf
- S4-Case sample reports/6DaT-sample run-5.pdf
- S4-Case sample reports/6DaT-sample run-6.pdf
- S4-Case sample reports/6DaT-sample run-7.pdf
- S4-Case sample reports/6DaT-sample run-8.pdf
- S4-Case sample reports/6DaT-sample run-9.pdf
- S4-Case sample reports/XHDa-sample run-4.pdf
- S4-Case sample reports/XHDa-sample run-5.pdf
- S4-Case sample reports/XHDa-sample run-6.pdf
- S4-Case sample reports/XHDa-sample run-7.pdf
- S4-Case sample reports/XHDa-sample run-8.pdf
- S4-Case sample reports/XHDa-sample run-9.pdf
- S2-Triplicate raw data (8 systems).xlsx
- S3-XHDa and 6DaT raw data.xlsx
