# Supplementary material for: High Performance Thin-Layer Chromatography (HPTLC) data of Cannabinoids in ten mobile phase systems
Source: Data Brief. 2020 Jun 30;31:105955. doi: 10.1016/j.dib.2020.105955 (PMC7352075; doi:10.1016/j.dib.2020.105955)
Supplement: Supplementary file 1 [file mmc1.zip › S2-Triplicate raw data (8 systems).xlsx]

## Sheet: Toluene
Toluene Rf							plate 1					plate 2					plate 3					Resolution
Cannabinoids	Plate 1	Plate 2	Plate 3	Average	St. Dev	CV%	Rf(start)	Rf(end)	Rf(end)-Rf(start)	Rf(max)	Resolution	Rf(start)	Rf(end)	Rf(end)-Rf(start)	Rf(max)	Resolution	Rf(start)	Rf(end)	Rf(end)-Rf(start)	Rf(max)	Resolution	Average	St. Dev	CV%
THCA-A	0.008	0.006	0.01	0.008	0.002	25	0.001	0.015	0.014	0.008	-0.142857	0.001	0.015	0.014	0.006	0	0.001	0.021	0.02	0.01	0	-0.047619	0.0824786	-173.205
CBDA	0.006	0.006	0.01	0.00733333	0.0023094	31.4918	0.001	0.015	0.014	0.006	-0.190476	0.001	0.012	0.011	0.006	-0.25	0.001	0.019	0.018	0.01	-0.275862	-0.238779	0.0437849	-18.3369
CBGA	0	0	0.006	0.002	0.0034641	173.205	0.001	0.008	0.007	0.004	8.28571	0.001	0.006	0.005	0.004	9.25806	0.001	0.012	0.011	0.006	7.58442	8.37606	0.840475	10.0342
CBG	0.294	0.291	0.298	0.294333	0.00351188	1.19317	0.264	0.327	0.063	0.294	0.873016	0.261	0.318	0.057	0.291	0.885246	0.268	0.334	0.066	0.298	0.761905	0.840056	0.0679562	8.08949
CBC	0.349	0.345	0.354	0.349333	0.00450925	1.29082	0.315	0.378	0.063	0.349	0	0.309	0.374	0.065	0.345	-0.0291971	0.31	0.391	0.081	0.354	0.025	-0.00139903	0.0271256	-1938.89
THCV	0.349	0.343	0.356	0.349333	0.00650641	1.86252	0.31	0.379	0.069	0.349	1	0.305	0.377	0.072	0.343	1.09091	0.315	0.394	0.079	0.356	0.948718	1.01321	0.07201	7.10712
CBDV	0.425	0.421	0.43	0.425333	0.00450925	1.06017	0.382	0.465	0.083	0.425	0.11465	0.383	0.454	0.071	0.421	0.122449	0.39	0.467	0.077	0.43	0.117647	0.118249	0.00393429	3.32713
9-THC	0.434	0.43	0.441	0.435	0.00556776	1.27995	0.397	0.471	0.074	0.434	0.407895	0.391	0.467	0.076	0.43	0.477987	0.4	0.476	0.076	0.439	0.113553	0.333145	0.193375	58.0452
CBN	0.465	0.468	0.47	0.467667	0.00251661	0.538121	0.429	0.507	0.078	0.465	0.444444	0.424	0.507	0.083	0.468	0.325	0.429	0.508	0.47	0.47	0.137931	0.302458	0.154495	51.0797
8-THC	0.501	0.494	0.508	0.501	0.007	1.39721	0.463	0.538	0.075	0.499	0.322148	0.455	0.532	0.077	0.494	0.352941	0.468	0.549	0.081	0.508	0.273292	0.316127	0.0401645	12.7052
CBD	0.523	0.521	0.528	0.524	0.00360555	0.688082	0.486	0.56	0.074	0.523		0.482	0.558	0.076	0.521		0.49	0.57	0.08	0.53
9-THC	0.434	0.43	0.441	0.435	0.00556776	1.27995	0.389	0.479	0.09	0.434	0.344444	0.389	0.474	0.085	0.43	0.444444	0.395	0.485	0.09	0.441	0.329545	0.372811	0.0624817	16.7596
CBN	0.465	0.468	0.47	0.467667	0.00251661	0.538121	0.421	0.511	0.09	0.465	0.674419	0.423	0.509	0.086	0.468	0.646341	0.427	0.513	0.086	0.47	0.662857	0.661206	0.0141112	2.13417
CBD	0.523	0.521	0.528	0.524	0.00360555	0.688082	0.484	0.566	0.082	0.523	-1.03488	0.481	0.559	0.078	0.521	-1.11656	0.484	0.573	0.089	0.528	-0.972067	-1.04117	0.0724536	-6.95885
9-THC	0.434	0.43	0.441	0.435	0.00556776	1.27995	0.389	0.479	0.09	0.434	-9.64444	0.389	0.474	0.085	0.43	-10.1176	0.395	0.485	0.09	0.441	-9.8	-9.85403	0.241184	-2.44757

## Sheet: Benzene
Benzene Rf							plate 1					plate 2					plate 3					Resolution
Cannabinoids	Plate 1	Plate 2	Plate 3	Average	St. Dev	CV%	Rf(start)	Rf(end)	Rf(end)-Rf(start)	Rf(max)	Resolution	Rf(start)	Rf(end)	Rf(end)-Rf(start)	Rf(max)	Resolution	Rf(start)	Rf(end)	Rf(end)-Rf(start)	Rf(max)	Resolution	Average	St. Dev	CV%
THCA-A	0.006	0.01	0.01	0.00866667	0.0023094	26.6469	0.001	0.01	0.009	0.006	0	0.001	0.019	0.018	0.01	0	0.001	0.019	0.018	0.01	0	0	0	#DIV/0!
CBDA	0.006	0.01	0.01	0.00866667	0.0023094	26.6469	0.001	0.012	0.011	0.006	-1.09091	0.001	0.019	0.018	0.01	-0.461538	0.001	0.019	0.018	0.01	-0.48	-0.677483	0.358157	-52.8658
CBGA	0	0.004	0.004	0.00266667	0.0023094	86.6025	0	0	0	0	9.89474	0.002	0.01	0.008	0.004	11.7231	0.001	0.008	0.007	0.004	11.4848	11.0342	0.993985	9.0082
CBG	0.376	0.385	0.383	0.381333	0.00472582	1.23929	0.34	0.416	0.076	0.376	0.713376	0.354	0.411	0.057	0.385	0.850394	0.352	0.411	0.059	0.383	0.854962	0.806244	0.0804585	9.97942
CBC	0.432	0.439	0.439	0.436667	0.00404145	0.925523	0.387	0.468	0.081	0.432	0.0823529	0.405	0.475	0.07	0.439	0.125	0.403	0.475	0.072	0.439	0.125	0.110784	0.0246223	22.2254
THCV	0.439	0.448	0.448	0.445	0.00519615	1.16767	0.396	0.485	0.089	0.439	0.969697	0.411	0.485	0.074	0.448	1.05405	0.41	0.482	0.072	0.448	0.669528	0.89776	0.202105	22.5121
CBDV	0.519	0.526	0.526	0.523667	0.00404145	0.77176	0.481	0.557	0.076	0.519	0.116883	0.49	0.564	0.074	0.526	0.116883	0.427	0.588	0.161	0.526	0.0330579	0.0889414	0.0483965	54.414
9-THC	0.528	0.535	0.53	0.531	0.00360555	0.679012	0.49	0.568	0.078	0.528	0.426036	0.495	0.575	0.08	0.535	0.428571	0.49	0.571	0.081	0.53	0.441718	0.432108	0.00841815	1.94816
CBN	0.564	0.568	0.566	0.566	0.002	0.353357	0.515	0.606	0.091	0.564	0.317073	0.531	0.605	0.074	0.568	0.384106	0.524	0.606	0.082	0.566	0.375758	0.358979	0.0365307	10.1763
8-THC	0.59	0.597	0.597	0.594667	0.00404145	0.679616	0.555	0.628	0.073	0.59	0.33557	0.56	0.637	0.077	0.597	0.289474	0.557	0.64	0.083	0.597	0.27673	0.300591	0.0309558	10.2983
CBD	0.615	0.619	0.619	0.617667	0.0023094	0.373891	0.577	0.653	0.076	0.615		0.582	0.657	0.075	0.619		0.581	0.657	0.076	0.619
9-THC	0.528	0.535	0.53	0.531	0.00360555	0.679012	0.49	0.568	0.078	0.528	0.426036	0.495	0.575	0.08	0.535	0.428571	0.49	0.571	0.081	0.53	0.441718	0.432108	0.00841815	1.94816
CBN	0.564	0.568	0.566	0.566	0.002	0.353357	0.515	0.606	0.091	0.564	0.610778	0.531	0.605	0.074	0.568	0.684564	0.524	0.606	0.082	0.566	0.670886	0.655409	0.0392519	5.98892
CBD	0.615	0.619	0.619	0.617667	0.0023094	0.373891	0.577	0.653	0.076	0.615	-1.12987	0.582	0.657	0.075	0.619	-1.08387	0.581	0.657	0.076	0.619	-1.13376	-1.11583	0.0277481	-2.48676
9-THC	0.528	0.535	0.53	0.531	0.00360555	0.679012	0.49	0.568	0.078	0.528	-13.5385	0.495	0.575	0.08	0.535	-13.375	0.49	0.571	0.081	0.53	-13.0864	-13.3333	0.228889	-1.71667

## Sheet: HA (87-13)
Hexane-acetone (87:13) Rf							note	plate 1					plate 2					plate 3					Resolution
Cannabinoids	Plate 1 (redo)	Plate 2 (redo)	Plate 3 (redo)	Average	St. Dev	CV%	acetone evaporated, causing different Rfs among plates. Make new mobile phase for 75:25 system for each plate.	Rf(start)	Rf(end)	Rf(end)-Rf(start)	Rf(max)	Resolution	Rf(start)	Rf(end)	Rf(end)-Rf(start)	Rf(max)	Resolution	Rf(start)	Rf(end)	Rf(end)-Rf(start)	Rf(max)	Resolution	Average	St. Dev	CV%
CBGA	0.026	0.021	0.026	0.0243333	0.00288675	11.8634		0.004	0.041	0.037	0.026	0.337662	0.001	0.038	0.037	0.021	0.385542	0.003	0.046	0.043	0.026	0.317073	0.346759	0.0351293	10.1307
CBDA	0.039	0.037	0.039	0.0383333	0.0011547	3.01226		0.019	0.059	0.04	0.039	0.410256	0.011	0.057	0.046	0.037	0.4	0.019	0.058	0.039	0.039	0.337349	0.382535	0.0394667	10.3171
THCA-A	0.055	0.055	0.053	0.0543333	0.0011547	2.12522		0.033	0.071	0.038	0.055	1.82524	0.03	0.074	0.044	0.055	1.92661	0.026	0.07	0.044	0.053	1.63964	1.79716	0.145529	8.09771
CBG	0.149	0.16	0.144	0.151	0.00818535	5.42076		0.117	0.182	0.065	0.149	1.51773	0.126	0.191	0.065	0.16	1.44828	0.111	0.178	0.067	0.144	1.42857	1.46486	0.0468358	3.19729
CBDV	0.256	0.265	0.249	0.256667	0.00802081	3.12499		0.218	0.294	0.076	0.256	-0.0886076	0.225	0.305	0.08	0.265	0.0522876	0.209	0.289	0.08	0.249	-0.0493827	-0.0285676	0.0727174	-254.545
CBN	0.249	0.269	0.245	0.254333	0.0128582	5.05565		0.213	0.295	0.082	0.249	0.245399	0.234	0.307	0.073	0.269	0.236842	0.203	0.285	0.082	0.245	0.165605	0.215949	0.0438082	20.2864
CBC	0.269	0.287	0.258	0.271333	0.0146401	5.39562		0.23	0.311	0.081	0.269	0.4	0.249	0.328	0.079	0.287	0.3875	0.218	0.293	0.075	0.258	0.490323	0.425941	0.0561054	13.1721
CBD	0.3	0.318	0.296	0.304667	0.0117189	3.84648		0.265	0.339	0.074	0.3	-0.0533333	0.278	0.359	0.081	0.318	-0.0880503	0.254	0.334	0.08	0.296	-0.134146	-0.0918433	0.0405398	-44.1402
THCV	0.296	0.311	0.285	0.297333	0.0130512	4.38941		0.258	0.334	0.076	0.296	0.490323	0.272	0.35	0.078	0.311	0.5375	0.242	0.326	0.084	0.285	0.421687	0.48317	0.058237	12.0531
9-THC	0.334	0.354	0.32	0.336	0.017088	5.08572		0.293	0.372	0.079	0.334	0.704403	0.315	0.397	0.082	0.354	0.597561	0.281	0.363	0.082	0.32	0.401434	0.567799	0.153661	27.0627
8-THC	0.39	0.403	0.376	0.389667	0.0135031	3.46529		0.35	0.43	0.08	0.39		0.365	0.447	0.082	0.403		0.223	0.42	0.197	0.376
CBN	0.249	0.269	0.245	0.254333	0.0128582	5.05565		0.213	0.295	0.082	0.249	0.653846	0.234	0.307	0.073	0.269	0.636364	0.203	0.285	0.082	0.245	0.62963	0.639946	0.0124995	1.95321
CBD	0.3	0.318	0.296	0.304667	0.0117189	3.84648		0.265	0.339	0.074	0.3	0.444444	0.278	0.359	0.081	0.318	0.441718	0.254	0.334	0.08	0.296	0.296296	0.394153	0.0847572	21.5036
9-THC	0.334	0.354	0.32	0.336	0.017088	5.08572		0.293	0.372	0.079	0.334	-1.0559	0.315	0.397	0.082	0.354	-1.09677	0.281	0.363	0.082	0.32	-0.914634	-1.02244	0.0955701	-9.34729
CBN	0.249	0.269	0.245	0.254333	0.0128582	5.05565		0.213	0.295	0.082	0.249	-6.07317	0.234	0.307	0.073	0.269	-7.36986	0.203	0.285	0.082	0.245	-5.97561	-6.47288	0.778339	-12.0246

## Sheet: HDe (80-20)
Hexane-diethyl ether (80:20) Rf							note	plate 1					plate 2					plate 3					Resolution
Cannabinoids	Plate 1	Plate 2	Plate 3 (redo)	Average	St. Dev	CV%	diethyl either evaporated. (I made enough mobile phase for triplicates and kept it in a glass bottle)	Rf(start)	Rf(end)	Rf(end)-Rf(start)	Rf(max)	Resolution	Rf(start)	Rf(end)	Rf(end)-Rf(start)	Rf(max)	Resolution	Rf(start)	Rf(end)	Rf(end)-Rf(start)	Rf(max)	Resolution	Average	St. Dev	CV%
CBGA	0.059	0.053	0.095	0.069	0.0227156	32.9212		0.027	0.075	0.048	0.059	0.353846	0.025	0.067	0.042	0.053	0.458333	0.059	0.113	0.054	0.095	0.634615	0.482265	0.141906	29.425
THCA-A	0.082	0.075	0.128	0.095	0.0287924	30.3077		0.046	0.098	0.082	0.082	0.0298507	0.037	0.091	0.054	0.075	0	0.095	0.145	0.05	0.128	0.0550459	0.0282989	0.0275557	97.3739
CBDA	0.084	0.075	0.131	0.0966667	0.0300721	31.1091		0.046	0.098	0.052	0.084	4.74797	0.039	0.091	0.052	0.075	4.41935	0.09	0.149	0.059	0.131	4.16296	4.44343	0.293244	6.59951
CBG	0.376	0.349	0.412	0.379	0.031607	8.33957		0.341	0.412	0.071	0.376	0.367347	0.312	0.384	0.072	0.349	0.39726	0.375	0.451	0.076	0.412	0.301887	0.355498	0.0487783	13.7211
CBC	0.403	0.378	0.436	0.405667	0.0290918	7.17136		0.366	0.442	0.076	0.403	0.573248	0.342	0.416	0.074	0.378	0.576923	0.396	0.479	0.083	0.436	0.479532	0.543235	0.0551985	10.1611
CBN	0.448	0.423	0.477	0.449333	0.0270247	6.01439		0.407	0.488	0.081	0.448	0.133333	0.382	0.464	0.082	0.423	0.0927152	0.433	0.521	0.088	0.477	0.150289	0.125446	0.0295862	23.5849
THCV	0.459	0.43	0.49	0.459667	0.0300056	6.52768		0.414	0.498	0.084	0.459	0.589595	0.396	0.465	0.069	0.43	0.693878	0.447	0.532	0.085	0.49	0.534091	0.605855	0.0811247	13.3901
9-THC	0.51	0.481	0.537	0.509333	0.028006	5.49855		0.465	0.554	0.089	0.51	0.210526	0.442	0.52	0.078	0.481	0.283871	0.493	0.584	0.091	0.537	0.252874	0.24909	0.0368184	14.7811
CBDV	0.528	0.503	0.559	0.53	0.0280535	5.29312		0.487	0.569	0.082	0.528	0.552147	0.464	0.541	0.077	0.503	0.566038	0.519	0.602	0.083	0.559	0.559524	0.559236	0.00694971	1.24271
8-THC	0.573	0.548	0.606	0.575667	0.0290918	5.05359		0.533	0.614	0.081	0.573	0.180723	0.509	0.591	0.082	0.548	0.196319	0.567	0.652	0.085	0.606	0.150289	0.175777	0.0234102	13.3181
CBD	0.588	0.564	0.619	0.590333	0.0275741	4.67094		0.546	0.631	0.085	0.588		0.521	0.602	0.081	0.564		0.573	0.661	0.088	0.619
CBN	0.448	0.423	0.477	0.449333	0.0270247	6.01439		0.407	0.488	0.081	0.448	0.729412	0.382	0.464	0.082	0.423	0.725	0.433	0.521	0.088	0.477	0.670391	0.708268	0.0328761	4.64177
9-THC	0.51	0.481	0.537	0.509333	0.028006	5.49855		0.465	0.554	0.089	0.51	0.896552	0.442	0.52	0.078	0.481	1.04403	0.493	0.584	0.091	0.537	0.916201	0.952259	0.0800765	8.40911
CBD	0.588	0.564	0.619	0.590333	0.0275741	4.67094		0.546	0.631	0.085	0.588	-1.68675	0.521	0.602	0.081	0.564	-1.73006	0.573	0.661	0.088	0.619	-1.61364	-1.67681	0.0588445	-3.5093
CBN	0.448	0.423	0.477	0.449333	0.0270247	6.01439		0.407	0.488	0.081	0.448	-11.0617	0.382	0.464	0.082	0.423	-10.3171	0.433	0.521	0.088	0.477	-10.8409	-10.7399	0.382465	-3.56116
	very unstable, Rf keeps shifting even thou new mobile phases are freshly made.

## Sheet: Chloroform
Chloroform Rf							note	plate 1					plate 2					plate 3					Resolution
Cannabinoids	Plate 1	Plate 2	Plate 3	Average	St. Dev	CV%		Rf(start)	Rf(end)	Rf(end)-Rf(start)	Rf(max)	Resolution	Rf(start)	Rf(end)	Rf(end)-Rf(start)	Rf(max)	Resolution	Rf(start)	Rf(end)	Rf(end)-Rf(start)	Rf(max)	Resolution	Average	St. Dev	CV%
CBGA	0.015	0.012	0.015	0.014	0.00173205	12.3718		0.001	0.026	0.025	0.015	0.714286	0.001	0.024	0.023	0.012	0.5	0.001	0.03	0.029	0.015	0.392857	0.535714	0.163663	30.5505
THCA-A	0.035	0.026	0.026	0.029	0.00519615	17.9178		0.014	0.045	0.031	0.035	0	0.004	0.037	0.033	0.026	-0.0606061	0.01	0.037	0.027	0.026	0	-0.020202	0.0349909	-173.205
CBDA	0.035	0.024	0.026	0.0283333	0.00585947	20.6805		0.013	0.046	0.033	0.035	8.07207	0.004	0.037	0.033	0.024	8.43137	0.011	0.041	0.03	0.026	8.82474	8.44273	0.376464	4.45903
CBC	0.483	0.454	0.454	0.463667	0.0167432	3.61103		0.447	0.525	0.078	0.483	0.585034	0.419	0.488	0.069	0.454	0.537313	0.421	0.488	0.067	0.454	0.462687	0.528345	0.0616648	11.6713
CBG	0.526	0.49	0.485	0.500333	0.0223681	4.47065		0.491	0.56	0.069	0.526	1.10526	0.457	0.522	0.065	0.49	1.27143	0.451	0.518	0.067	0.485	1.25874	1.21181	0.0924909	7.63246
THCV	0.61	0.579	0.575	0.588	0.0191572	3.25803		0.568	0.651	0.083	0.61	0.934911	0.539	0.614	0.075	0.579	1.03846	0.538	0.614	0.076	0.575	0.962025	0.978466	0.0536972	5.4879
9-THC	0.689	0.66	0.651	0.666667	0.0198578	2.97867		0.649	0.735	0.086	0.689	0.0946746	0.621	0.702	0.081	0.66	0.158537	0.612	0.694	0.082	0.651	0.209877	0.154363	0.0577143	37.3888
CBN	0.697	0.673	0.668	0.679333	0.0155027	2.28204		0.658	0.741	0.083	0.697	-0.0254777	0.632	0.715	0.083	0.673	-0.0632911	0.632	0.712	0.08	0.668	-0.025974	-0.0382476	0.0216897	-56.7087
CBDV	0.695	0.668	0.666	0.676333	0.0161967	2.39478		0.656	0.73	0.074	0.695	0.275862	0.629	0.704	0.075	0.668	0.276316	0.631	0.705	0.074	0.666	0.331126	0.294435	0.0317764	10.7923
8-THC	0.715	0.689	0.691	0.698333	0.0144684	2.07184		0.681	0.752	0.071	0.715	0.675862	0.651	0.728	0.077	0.689	0.718954	0.655	0.732	0.077	0.691	0.671053	0.688623	0.0263775	3.83047
CBD	0.764	0.744	0.742	0.75	0.0121655	1.62207		0.729	0.803	0.074	0.764		0.707	0.783	0.076	0.744		0.705	0.78	0.075	0.742
9-THC	0.689	0.66	0.651	0.666667	0.0198578	2.97867		0.649	0.735	0.086	0.689	0.0946746	0.621	0.702	0.081	0.66	0.158537	0.612	0.694	0.082	0.651	0.209877	0.154363	0.0577143	37.3888
CBN	0.697	0.673	0.668	0.679333	0.0155027	2.28204		0.658	0.741	0.083	0.697	0.853503	0.632	0.715	0.083	0.673	0.893082	0.632	0.712	0.08	0.668	0.954839	0.900475	0.0510707	5.67153
CBD	0.764	0.744	0.742	0.75	0.0121655	1.62207		0.729	0.803	0.074	0.764	-0.9375	0.707	0.783	0.076	0.744	-1.07006	0.705	0.78	0.075	0.742	-1.15924	-1.0556	0.111573	-10.5697
9-THC	0.689	0.66	0.651	0.666667	0.0198578	2.97867		0.649	0.735	0.086	0.689	-16.0233	0.621	0.702	0.081	0.66	-16.2963	0.612	0.694	0.082	0.651	-15.878	-16.0659	0.212355	-1.32178

## Sheet: HA (75-25)
hexane:acetone (75:25) Rf							note	plate 1					plate 2					plate 3					Resolution
Cannabinoids	Plate 1	Plate 2	Plate 3 (redo)	Average	St. Dev	CV%		Rf(start)	Rf(end)	Rf(end)-Rf(start)	Rf(max)	Resolution	Rf(start)	Rf(end)	Rf(end)-Rf(start)	Rf(max)	Resolution	Rf(start)	Rf(end)	Rf(end)-Rf(start)	Rf(max)	Resolution	Average	St. Dev	CV%
CBGA	0.105	0.075	0.131	0.103667	0.0280238	27.0326		0.076	0.127	0.051	0.105	0.415094	0.049	0.093	0.044	0.075	0.395604	0.101	0.157	0.056	0.131	0.424779	0.411826	0.0148593	3.60815
CBDA	0.127	0.093	0.155	0.125	0.0310483	24.8387		0.095	0.15	0.055	0.127	0.785714	0.066	0.113	0.047	0.093	0.736842	0.124	0.181	0.057	0.155	0.947368	0.823308	0.110183	13.383
THCA-A	0.171	0.128	0.209	0.169333	0.0405257	23.9325		0.139	0.196	0.057	0.171	2.20635	0.1	0.148	0.048	0.128	2.81034	0.174	0.231	0.057	0.209	1.89394	2.30354	0.46587	20.2241
CBG	0.31	0.291	0.334	0.311667	0.0215484	6.91392		0.275	0.344	0.069	0.31	1.23077	0.259	0.327	0.068	0.291	1.18421	0.298	0.373	0.075	0.334	1.12987	1.18162	0.0504995	4.27377
CBDV	0.398	0.381	0.421	0.4	0.0200749	5.01871		0.363	0.437	0.074	0.398	0.481013	0.339	0.423	0.084	0.381	0.409938	0.382	0.461	0.079	0.421	0.481928	0.457626	0.0413017	9.02521
CBN	0.436	0.414	0.461	0.437	0.023516	5.38122		0.395	0.479	0.084	0.436	0.329114	0.376	0.453	0.077	0.414	0.348387	0.418	0.505	0.087	0.461	0.275862	0.317788	0.0375657	11.821
CBD	0.462	0.441	0.485	0.462667	0.0220076	4.75668		0.424	0.498	0.074	0.462	0.151724	0.402	0.48	0.078	0.441	0.0909091	0.442	0.529	0.087	0.485	0.187135	0.143256	0.0486684	33.9731
CBC	0.473	0.448	0.501	0.474	0.0265141	5.5937		0.44	0.511	0.071	0.473	0.0921053	0.41	0.486	0.076	0.448	0.0740741	0.461	0.545	0.084	0.501	0.0571429	0.0744407	0.0174841	23.4873
THCV	0.48	0.454	0.506	0.48	0.026	5.41667		0.442	0.523	0.081	0.48	0.53012	0.412	0.498	0.086	0.454	0.550562	0.459	0.55	0.091	0.506	0.557377	0.54602	0.0141846	2.59782
9-THC	0.524	0.503	0.557	0.528	0.0272213	5.15555		0.482	0.567	0.085	0.524	0.674157	0.458	0.55	0.092	0.503	0.52809	0.512	0.604	0.092	0.557	0.494737	0.565661	0.0954287	16.8703
8-THC	0.584	0.55	0.604	0.579333	0.0273008	4.71245		0.536	0.629	0.093	0.584		0.509	0.595	0.086	0.55		0.558	0.656	0.098	0.604
CBN	0.436	0.414	0.461	0.437	0.023516	5.38122		0.395	0.479	0.084	0.436	0.329114	0.376	0.453	0.077	0.414	0.348387	0.418	0.505	0.087	0.461	0.275862	0.317788	0.0375657	11.821
CBD	0.462	0.441	0.485	0.462667	0.0220076	4.75668		0.424	0.498	0.074	0.462	0.779874	0.402	0.48	0.078	0.441	0.729412	0.442	0.529	0.087	0.485	0.804469	0.771252	0.0382644	4.96134
9-THC	0.524	0.503	0.557	0.528	0.0272213	5.15555		0.482	0.567	0.085	0.524	-1.04142	0.458	0.55	0.092	0.503	-1.05325	0.512	0.604	0.092	0.557	-1.07263	-1.05577	0.0157538	-1.49216
CBN	0.436	0.414	0.461	0.437	0.023516	5.38122		0.395	0.479	0.084	0.436	-10.381	0.376	0.453	0.077	0.414	-10.7532	0.418	0.505	0.087	0.461	-10.5977	-10.5773	0.186984	-1.76778

## Sheet: HpDeF (75-25-0.3)
n-heptane:diethyl ether:formic acid (75:25:0.3) Rf							note	plate 1					plate 2					plate 3					Resolution
Cannabinoids	Plate 1	Plate 2	Plate 3	Average	St. Dev	CV%		Rf(start)	Rf(end)	Rf(end)-Rf(start)	Rf(max)	Resolution	Rf(start)	Rf(end)	Rf(end)-Rf(start)	Rf(max)	Resolution	Rf(start)	Rf(end)	Rf(end)-Rf(start)	Rf(max)	Resolution	Average	St. Dev	CV%
CBGA	0.093	0.093	0.126	0.104	0.0190526	18.3198		0.067	0.108	0.041	0.093	0.674419	0.066	0.108	0.042	0.093	0.659091	0.098	0.14	0.042	0.126	0.674419	0.669309	0.00884945	1.32218
CBDA	0.122	0.122	0.155	0.133	0.0190526	14.3252		0.093	0.138	0.045	0.122	0.458333	0.092	0.138	0.046	0.122	0.463158	0.127	0.171	0.044	0.155	0.537634	0.486375	0.0444573	9.14053
THCA-A	0.144	0.144	0.18	0.156	0.0207846	13.3235		0.111	0.162	0.051	0.144	4.67961	0.11	0.159	0.049	0.144	4.92	0.147	0.196	0.049	0.18	4.84112	4.81358	0.122538	2.54568
CBG	0.385	0.39	0.439	0.404667	0.0298385	7.37359		0.359	0.411	0.052	0.385	1.05455	0.363	0.414	0.051	0.39	0.97479	0.408	0.466	0.058	0.439	0.894309	0.974548	0.0801185	8.2211
CBC	0.443	0.448	0.494	0.461667	0.0281129	6.08943		0.416	0.474	0.058	0.443	0.03125	0.413	0.481	0.068	0.448	0.0285714	0.464	0.529	0.065	0.494	0	0.0199405	0.0173208	86.8626
CBN	0.445	0.45	0.494	0.463	0.0269629	5.82353		0.414	0.484	0.07	0.445	0.20438	0.416	0.488	0.072	0.45	0.20979	0.457	0.535	0.078	0.494	0.233766	0.215979	0.0156402	7.24156
THCV	0.459	0.465	0.512	0.478667	0.029023	6.0633		0.428	0.495	0.067	0.459	0.192593	0.43	0.501	0.071	0.465	0.190476	0.477	0.553	0.076	0.512	0.142857	0.175309	0.0281237	16.0424
CBDV	0.472	0.479	0.523	0.491333	0.0276466	5.62685		0.44	0.508	0.068	0.472	0.453333	0.442	0.518	0.076	0.479	0.385093	0.486	0.564	0.078	0.523	0.383234	0.40722	0.0399461	9.80947
9-THC	0.506	0.51	0.555	0.523667	0.0272091	5.19588		0.466	0.548	0.082	0.506	0.273292	0.468	0.553	0.085	0.51	0.269939	0.511	0.6	0.089	0.555	0.232558	0.258596	0.0226119	8.7441
CBD	0.528	0.532	0.575	0.545	0.0260576	4.78122		0.49	0.569	0.079	0.528	0.405229	0.498	0.576	0.078	0.532	0.27027	0.534	0.617	0.083	0.575	0.39521	0.356903	0.0751931	21.0682
8-THC	0.559	0.557	0.608	0.574667	0.0288848	5.02636		0.523	0.597	0.074	0.559		0.508	0.615	0.107	0.557		0.567	0.651	0.084	0.608
CBN	0.445	0.45	0.494	0.463	0.0269629	5.82353		0.414	0.484	0.07	0.445	0.802632	0.416	0.488	0.072	0.45	0.764331	0.457	0.535	0.078	0.494	0.730539	0.765834	0.0360698	4.70987
9-THC	0.506	0.51	0.555	0.523667	0.0272091	5.19588		0.466	0.548	0.082	0.506	0.273292	0.468	0.553	0.085	0.51	0.269939	0.511	0.6	0.089	0.555	0.232558	0.258596	0.0226119	8.7441
CBD	0.528	0.532	0.575	0.545	0.0260576	4.78122		0.49	0.569	0.079	0.528	-1.11409	0.498	0.576	0.078	0.532	-1.09333	0.534	0.617	0.083	0.575	-1.00621	-1.07121	0.0572421	-5.34367
CBN	0.445	0.45	0.494	0.463	0.0269629	5.82353		0.414	0.484	0.07	0.445	-12.7143	0.416	0.488	0.072	0.45	-12.5	0.457	0.535	0.078	0.494	-12.6667	-12.627	0.112519	-0.891103

## Sheet: MGW (75-25)
Methanol:0.1% glacial acetic acid in water (75:25)							note	plate 1					plate 2					plate 3					Resolution
Cannabinoids	Plate 1	Plate 2	Plate 3	Average	St. Dev	CV%		Rf(start)	Rf(end)	Rf(end)-Rf(start)	Rf(max)	Resolution	Rf(start)	Rf(end)	Rf(end)-Rf(start)	Rf(max)	Resolution	Rf(start)	Rf(end)	Rf(end)-Rf(start)	Rf(max)	Resolution	Average	St. Dev	CV%
CBC	0.155	0.153	0.17	0.159333	0.00929157	5.83153		0.126	0.186	0.06	0.155	0.78125	0.122	0.183	0.061	0.153	0.786885	0.136	0.203	0.067	0.17	0.769231	0.779122	0.00901756	1.1574
8-THC	0.205	0.201	0.22	0.208667	0.0100167	4.80031		0.17	0.238	0.068	0.205	0.0601504	0.17	0.231	0.061	0.201	0.119403	0.192	0.255	0.063	0.22	0.057971	0.0791748	0.0348557	44.0237
9-THC	0.209	0.209	0.224	0.214	0.00866025	4.04685		0.176	0.241	0.065	0.209	0.350365	0.175	0.248	0.073	0.209	0.32	0.188	0.263	0.075	0.224	0.348993	0.339786	0.017149	5.04699
CBN	0.233	0.233	0.25	0.238667	0.00981495	4.11241		0.196	0.268	0.072	0.233	0.335878	0.196	0.273	0.077	0.233	0.257576	0.212	0.286	0.074	0.25	0.181818	0.258424	0.0770333	29.8089
THCA-A	0.255	0.25	0.263	0.256	0.00655744	2.5615		0.226	0.285	0.059	0.255	0.928	0.219	0.274	0.055	0.25	0.992366	0.227	0.296	0.069	0.263	0.933333	0.951233	0.035722	3.75534
CBG	0.313	0.315	0.333	0.320333	0.0110151	3.43865		0.28	0.346	0.066	0.313	0	0.276	0.352	0.076	0.315	-0.027027	0.293	0.374	0.081	0.333	-0.0368098	-0.0212789	0.0190662	-89.6014
THCV	0.313	0.313	0.33	0.318667	0.00981495	3.08001		0.277	0.349	0.072	0.313	0.328767	0.276	0.348	0.072	0.313	0.378378	0.289	0.371	0.082	0.33	0.320988	0.342711	0.0311328	9.08426
CBD	0.337	0.341	0.356	0.344667	0.0100167	2.90619		0.299	0.373	0.074	0.337	0.0816327	0.304	0.38	0.076	0.341	-0.0625	0.315	0.395	0.08	0.356	-0.0263158	-0.00239438	0.0749849	-3131.7
CBGA	0.343	0.337	0.354	0.344667	0.00862168	2.50145		0.307	0.38	0.073	0.343	0.765957	0.309	0.361	0.052	0.337	1.03571	0.317	0.389	0.072	0.354	0.794326	0.865333	0.148235	17.1304
CBDA	0.397	0.395	0.41	0.400667	0.00814453	2.03274		0.363	0.431	0.068	0.397	0.619355	0.365	0.425	0.06	0.395	0.657143	0.379	0.448	0.069	0.41	0.625	0.633833	0.0203837	3.21594
CBDV	0.445	0.441	0.46	0.448667	0.0100167	2.23254		0.403	0.49	0.087	0.445		0.406	0.486	0.08	0.441		0.416	0.507	0.091	0.46
9-THC	0.209	0.209	0.224	0.214	0.00866025	4.04685		0.176	0.241	0.065	0.209	0.350365	0.175	0.248	0.073	0.209	0.32	0.188	0.263	0.075	0.224	0.348993	0.339786	0.017149	5.04699
CBN	0.233	0.233	0.25	0.238667	0.00981495	4.11241		0.196	0.268	0.072	0.233	1.42466	0.196	0.273	0.077	0.233	1.41176	0.212	0.286	0.074	0.25	1.37662	1.40435	0.024861	1.77029
CBD	0.337	0.341	0.356	0.344667	0.0100167	2.90619		0.299	0.373	0.074	0.337	-1.84173	0.304	0.38	0.076	0.341	-1.77181	0.315	0.395	0.08	0.356	-1.70323	-1.77225	0.0692515	-3.90753
9-THC	0.209	0.209	0.224	0.214	0.00866025	4.04685		0.176	0.241	0.065	0.209	-6.43077	0.175	0.248	0.073	0.209	-5.72603	0.188	0.263	0.075	0.224	-5.97333	-6.04338	0.357554	-5.91646
