# Supplementary material for: High Performance Thin-Layer Chromatography (HPTLC) data of Cannabinoids in ten mobile phase systems
Source: Data Brief. 2020 Jun 30;31:105955. doi: 10.1016/j.dib.2020.105955 (PMC7352075; doi:10.1016/j.dib.2020.105955)
Supplement: Supplementary file 1 [file mmc1.zip › S3-XHDa and 6DaT raw data.xlsx]

## Sheet: XHDa (25-10-1)
xylene:hexane:diethylamine(25:10:1) Rf														note	plate 1					plate 2					plate 3					Resolution
Cannabinoids	plate 11	plate 12	plate 13	plate 4	plate 5	plate 6	plate 7	plate 8	plate 9	plate 10	Average	St. Dev	CV%		Rf(start)	Rf(end)	Rf(end)-Rf(start)	Rf(max)	Resolution	Rf(start)	Rf(end)	Rf(end)-Rf(start)	Rf(max)	Resolution	Rf(start)	Rf(end)	Rf(end)-Rf(start)	Rf(max)	Resolution	Average	St. Dev	CV%
THCA-A	0	0	0	0	0	0	0	0	0	0	0	0			0.001	0.017	0.016	0.008	-0.133333	0.001	0.01	0.009	0.003	0.181818	0.001	0.017	0.016	0.008	0	0.0161616	0.158196	978.839
CBDA	0	0	0	0	0	0	0	0	0	0	0	0			0.001	0.015	0.014	0.006	0.142857	0.001	0.014	0.013	0.005	0	0.001	0.019	0.018	0.008	0	0.047619	0.0824786	173.205
CBGA	0	0	0	0	0	0	0	0	0	0	0	0			0.001	0.015	0.014	0.008	2.47619	0.001	0.014	0.013	0.005	2.32836	0.001	0.019	0.018	0.008	2.08451	2.29635	0.197794	8.61338
CBC	0.097	0.091	0.097	0.088	0.101	0.101	0.108	0.095	0.093	0.089	0.096	0.00618241	6.44001		0.065	0.114	0.049	0.086	1.1087	0.06	0.114	0.054	0.083	1.12766	0.059	0.112	0.053	0.082	1.12245	1.1196	0.0097974	0.87508
CBG	0.17	0.169	0.175	0.149	0.16	0.16	0.17	0.166	0.168	0.165	0.1652	0.00731513	4.42804		0.116	0.159	0.043	0.137	0.446809	0.116	0.156	0.04	0.136	0.421053	0.116	0.161	0.045	0.137	0.382979	0.416947	0.0321124	7.7018
CBN	0.19	0.191	0.19	0.17	0.183	0.186	0.192	0.186	0.188	0.186	0.1862	0.00633859	3.40419		0.132	0.183	0.051	0.158	0.666667	0.125	0.18	0.055	0.156	0.679612	0.133	0.182	0.049	0.155	0.767677	0.704652	0.0549637	7.80013
THCV	0.235	0.234	0.233	0.209	0.214	0.218	0.229	0.227	0.231	0.232	0.2262	0.00919903	4.06677		0.168	0.216	0.048	0.191	0.40404	0.167	0.215	0.048	0.191	0.384615	0.168	0.218	0.05	0.193	0.464646	0.417767	0.0417441	9.99218
9-THC	0.268	0.271	0.268	0.235	0.242	0.25	0.259	0.25	0.266	0.266	0.2575	0.01251	4.85825		0.184	0.235	0.051	0.211	0.40404	0.182	0.238	0.056	0.211	0.377358	0.191	0.24	0.049	0.216	0.343434	0.374944	0.0303751	8.10122
CBDV	0.276	0.277	0.276	0.25	0.261	0.255	0.268	0.268	0.274	0.275	0.268	0.00963789	3.59623		0.207	0.255	0.048	0.231	0.103093	0.202	0.252	0.05	0.231	0.0357143	0.208	0.258	0.05	0.233	0.0612245	0.0666772	0.0340186	51.0198
8-THC	0.281	0.284	0.281	0.255	0.261	0.259	0.272	0.272	0.276	0.277	0.2718	0.0101412	3.73114		0.21	0.259	0.049	0.236	0.309278	0.202	0.264	0.062	0.233	0.438596	0.213	0.261	0.048	0.236	0.541667	0.429847	0.116441	27.0889
CBD	0.315	0.32	0.313	0.281	0.285	0.296	0.3	0.298	0.315	0.314	0.3037	0.0136793	4.5042		0.228	0.276	0.048	0.251		0.231	0.283	0.052	0.258		0.239	0.287	0.048	0.262
CBN	0.19	0.191	0.19	0.17	0.183	0.186	0.192	0.186	0.188	0.186	0.1862	0.00633859	3.40419		0.132	0.183	0.051	0.158	1.03922	0.125	0.18	0.055	0.156	0.990991	0.133	0.182	0.049	0.155	1.2449	1.0917	0.134845	12.3518
9-THC	0.268	0.271	0.268	0.235	0.242	0.25	0.259	0.25	0.266	0.266	0.2575	0.01251	4.85825		0.184	0.235	0.051	0.211	0.808081	0.182	0.238	0.056	0.211	0.87037	0.191	0.24	0.049	0.216	0.948454	0.875635	0.0703343	8.03238
CBD	0.315	0.32	0.313	0.281	0.285	0.296	0.3	0.298	0.315	0.314	0.3037	0.0136793	4.5042		0.228	0.276	0.048	0.251	-1.87879	0.231	0.283	0.052	0.258	-1.90654	0.239	0.287	0.048	0.262	-2.20619	-1.99717	0.181542	-9.08997
CBN	0.19	0.191	0.19	0.17	0.183	0.186	0.192	0.186	0.188	0.186	0.1862	0.00633859	3.40419		0.132	0.183	0.051	0.158	-6.19608	0.125	0.18	0.055	0.156	-5.67273	0.133	0.182	0.049	0.155	-6.32653	-6.06511	0.346019	-5.70506

## Sheet: 6% Diethylamine in toluene
6% diethylamine in Toluene Rf														note	plate 1					plate 2					plate 3					Resolution
Cannabinoids	Plate 1	Plate 2	Plate 11	Plate 4	Plate 5	Plate 6	Plate 7	Plate 8 r	Plate 9	Plate 10	Average	St. Dev	CV%		Rf(start)	Rf(end)	Rf(end)-Rf(start)	Rf(max)	Resolution	Rf(start)	Rf(end)	Rf(end)-Rf(start)	Rf(max)	Resolution	Rf(start)	Rf(end)	Rf(end)-Rf(start)	Rf(max)	Resolution	Average	St. Dev	CV%
THCA-A	0	0	0	0	0	0	0	0	0	0	0	0			0.001	0.01	0.009	0.006	0	0.002	0.01	0.008	0.004	0	0.001	0.006	0.005	0.004	0	0	0	#DIV/0!
CBDA	0	0	0	0	0	0	0	0	0	0	0	0			0.001	0.01	0.009	0.006	0	0.001	0.01	0.009	0.004	0	0.002	0.008	0.006	0.004	0	0	0	#DIV/0!
CBGA	0	0	0	0	0	0	0	0	0	0	0	0			0.001	0.01	0.009	0.006	10.6441	0.002	0.01	0.008	0.004	10.8889	0.002	0.006	0.004	0.004	9.35484	10.2959	0.824152	8.00464
CBC	0.32	0.298	0.3	0.313	0.352	0.354	0.343	0.304	0.32	0.313	0.3217	0.0208649	6.48583		0.294	0.344	0.05	0.32	2.61111	0.274	0.32	0.046	0.298	2.94845	0.265	0.323	0.058	0.294	2.58182	2.71379	0.203748	7.50787
CBG	0.461	0.441	0.471	0.443	0.475	0.482	0.475	0.475	0.475	0.449	0.4647	0.0151147	3.25258		0.432	0.49	0.058	0.461	0.347826	0.414	0.465	0.051	0.441	0.333333	0.41	0.462	0.052	0.436	0.339623	0.340261	0.00726741	2.13584
CBN	0.481	0.459	0.482	0.464	0.497	0.505	0.497	0.486	0.492	0.471	0.4834	0.0150938	3.12242		0.453	0.51	0.057	0.481	0.822581	0.43	0.487	0.057	0.459	0.784	0.43	0.484	0.054	0.454	0.990476	0.865686	0.10978	12.6813
THCV	0.532	0.508	0.542	0.508	0.544	0.549	0.542	0.544	0.546	0.516	0.5331	0.0162238	3.04329		0.499	0.566	0.067	0.532	0.525547	0.47	0.538	0.068	0.508	0.567164	0.478	0.529	0.051	0.506	0.619469	0.570727	0.047062	8.24598
9-THC	0.568	0.546	0.583	0.544	0.579	0.585	0.566	0.583	0.59	0.559	0.5703	0.0164523	2.88485		0.534	0.604	0.07	0.568	0.0729927	0.513	0.579	0.066	0.546	0.064	0.51	0.572	0.062	0.541	0.151261	0.0960844	0.047995	49.9509
CBDV	0.573	0.55	0.588	0.546	0.585	0.592	0.581	0.585	0.592	0.559	0.5751	0.017349	3.0167		0.539	0.606	0.067	0.573	0.225564	0.52	0.579	0.059	0.55	0.147541	0.521	0.578	0.057	0.55	0.239316	0.20414	0.0494965	24.2463
8-THC	0.588	0.559	0.598	0.559	0.6	0.607	0.596	0.603	0.607	0.57	0.5887	0.0190207	3.23097		0.554	0.62	0.066	0.588	0.402778	0.526	0.589	0.063	0.559	0.55814	0.532	0.592	0.06	0.564	0.492063	0.484327	0.0779693	16.0985
CBD	0.617	0.595	0.639	0.592	0.626	0.635	0.62	0.633	0.642	0.609	0.6208	0.0176623	2.84508		0.577	0.655	0.078	0.617		0.565	0.631	0.066	0.595		0.559	0.625	0.066	0.595
CBN	0.481	0.459	0.482	0.464	0.497	0.505	0.497	0.486	0.492	0.471	0.4834	0.0150938	3.12242		0.453	0.51	0.057	0.481	1.37008	0.43	0.487	0.057	0.459	1.41463	0.43	0.484	0.054	0.454	1.5	1.42824	0.0660203	4.6225
9-THC	0.568	0.546	0.583	0.544	0.579	0.585	0.566	0.583	0.59	0.559	0.5703	0.0164523	2.88485		0.534	0.604	0.07	0.568	0.662162	0.513	0.579	0.066	0.546	0.742424	0.51	0.572	0.062	0.541	0.84375	0.749445	0.0909973	12.142
CBD	0.617	0.595	0.639	0.592	0.626	0.635	0.62	0.633	0.642	0.609	0.6208	0.0176623	2.84508		0.577	0.655	0.078	0.617	-2.01481	0.565	0.631	0.066	0.595	-2.21138	0.559	0.625	0.066	0.595	-2.35	-2.19207	0.168425	-7.68341
CBN	0.481	0.459	0.482	0.464	0.497	0.505	0.497	0.486	0.492	0.471	0.4834	0.0150938	3.12242		0.453	0.51	0.057	0.481	-16.8772	0.43	0.487	0.057	0.459	-16.1053	0.43	0.484	0.054	0.454	-16.8148	-16.5991	0.428803	-2.58329
